# Supplementary material for: MiR-376c Down-Regulation Accelerates EGF-Dependent Migration by Targeting GRB2 in the HuCCT1 Human Intrahepatic Cholangiocarcinoma Cell Line
Source: PLoS One. 2013 Jul 26;8(7):e69496. doi: 10.1371/journal.pone.0069496 (PMC3724868; doi:10.1371/journal.pone.0069496)
Supplement: Table S1 — Genes downregulated by Pre-miR-376c and siGRB2-2. (XLS) [file pone.0069496.s002.xls]

## Sheet: Ven-downdown.txt
Table S1. Genes downregulated by Pre-miR-376c and siGRB2-2.
ProbeName	Fold change [miRNA] vs [Control]	Fold change [siRNA] vs [Control]	GeneSymbol	Description
A_23_P79518	-2.59005	-2.38506	IL1B	Homo sapiens interleukin 1, beta (IL1B), mRNA [NM_000576]
A_23_P40174	-2.20236	-2.61993	MMP9	Homo sapiens matrix metallopeptidase 9 (gelatinase B, 92kDa gelatinase, 92kDa type IV collagenase) (MMP9), mRNA [NM_004994]
A_33_P3292769	-7.10763	-2.32648	NFAM1	Homo sapiens NFAT activating protein with ITAM motif 1 (NFAM1), mRNA [NM_145912]
A_33_P3399571	-3.03919	-2.31818	VNN1	Homo sapiens vanin 1 (VNN1), mRNA [NM_004666]
A_32_P206497	-2.10033	-2.03393	−	kielin/chordin-like protein [Source:HGNC Symbol;Acc:17585] [ENST00000492679]
A_33_P3270863	-2.37251	-2.10637	XDH	Homo sapiens xanthine dehydrogenase (XDH), mRNA [NM_000379]
A_23_P118722	-2.05279	-2.45889	ASGR1	Homo sapiens asialoglycoprotein receptor 1 (ASGR1), transcript variant 1, mRNA [NM_001671]
A_23_P78782	-2.29137	-2.31674	CA11	Homo sapiens carbonic anhydrase XI (CA11), mRNA [NM_001217]
A_24_P319374	-2.34057	-2.04416	GPA33	Homo sapiens glycoprotein A33 (transmembrane) (GPA33), mRNA [NM_005814]
A_23_P40856	-4.28241	-18.3824	LRTM1	Homo sapiens leucine-rich repeats and transmembrane domains 1 (LRTM1), mRNA [NM_020678]
A_23_P167493	-4.18904	-7.4978	CARTPT	Homo sapiens CART prepropeptide (CARTPT), mRNA [NM_004291]
A_23_P62081	-2.24636	-2.46349	SCG5	Homo sapiens secretogranin V (7B2 protein) (SCG5), transcript variant 2, mRNA [NM_003020]
A_33_P3506553	-6.04804	-5.88837	NCRNA00285	Homo sapiens non-protein coding RNA 285 (NCRNA00285), transcript variant 1, non-coding RNA [NR_038871]
A_33_P3463355	-2.02411	-2.20726	LOC286121	Homo sapiens hypothetical protein LOC286121, mRNA (cDNA clone IMAGE:4837614). [BC039302]
A_33_P3276435	-3.40762	-3.34486	FILIP1	Homo sapiens filamin A interacting protein 1 (FILIP1), mRNA [NM_015687]
A_33_P3372674	-3.66098	-38.2113	C6orf164	Homo sapiens chromosome 6 open reading frame 164 (C6orf164), non-coding RNA [NR_026784]
A_24_P920048	-4.64083	-2.11719	LOC100127972	Homo sapiens cDNA FLJ35488 fis, clone SMINT2008545. [AK092807]
A_33_P3390017	-2.31854	-4.40627	C15orf54	Homo sapiens chromosome 15 open reading frame 54 (C15orf54), mRNA [NM_207445]
A_33_P3219475	-3.03206	-2.42491	C9orf30-TMEFF1	Homo sapiens C9orf30-TMEFF1 readthrough (C9orf30-TMEFF1), mRNA [NM_001198812]
A_24_P606538	-2.97436	-3.0335	GGNBP1	Homo sapiens gametogenetin binding protein 1 (GGNBP1), non-coding RNA [NR_028361]
A_23_P80027	-3.7294	-4.00648	C20orf186	Homo sapiens chromosome 20 open reading frame 186 (C20orf186), mRNA [NM_182519]
A_33_P3334005	-5.11938	-3.7215	C17orf102	Homo sapiens chromosome 17 open reading frame 102 (C17orf102), mRNA [NM_207454]
A_33_P3306078	-2.04856	-2.21754	MYH16	Homo sapiens myosin, heavy chain 16 pseudogene (MYH16), non-coding RNA [NR_002147]
A_23_P346390	-3.31311	-3.01369	CXorf36	Homo sapiens chromosome X open reading frame 36 (CXorf36), transcript variant 1, mRNA [NM_176819]
A_23_P138910	-2.08596	-2.00685	DDX25	Homo sapiens DEAD (Asp-Glu-Ala-Asp) box polypeptide 25 (DDX25), mRNA [NM_013264]
A_33_P3573141	-5.48684	-4.44654	LOC440149	Homo sapiens cDNA FLJ32523 fis, clone SMINT2000032. [AK057085]
A_23_P91697	-3.33364	-4.43435	LARGE	Homo sapiens like-glycosyltransferase (LARGE), transcript variant 1, mRNA [NM_004737]
A_23_P143902	-3.95014	-8.52055	P2RY12	Homo sapiens purinergic receptor P2Y, G-protein coupled, 12 (P2RY12), transcript variant 1, mRNA [NM_022788]
A_23_P208866	-3.08447	-2.40491	GMFG	Homo sapiens glia maturation factor, gamma (GMFG), mRNA [NM_004877]
A_33_P3401477	-2.14769	-2.89926	LOC100130172	Homo sapiens cDNA, FLJ17535. [AK310493]
A_32_P109604	-5.07121	-2.36913	−	−
A_33_P3283636	-3.03197	-3.10831	−	LRFN2_HUMAN (Q9ULH4) Leucine-rich repeat and fibronectin type-III domain-containing protein 2 precursor, partial (3%) [THC2731370]
A_33_P3390713	-2.31258	-2.23564	TMEM2	transmembrane protein 2 [Source:HGNC Symbol;Acc:11869] [ENST00000377043]
A_23_P133293	-2.15704	-2.03809	MCTP1	Homo sapiens multiple C2 domains, transmembrane 1 (MCTP1), transcript variant L, mRNA [NM_024717]
A_33_P3271711	-2.13725	-2.98913	−	Uncharacterized protein [Source:UniProtKB/TrEMBL;Acc:C9JFK8] [ENST00000449914]
A_23_P211561	-2.00447	-2.58506	MEI1	Homo sapiens meiosis inhibitor 1 (MEI1), mRNA [NM_152513]
A_23_P70968	-2.00303	-2.30766	HOXA7	Homo sapiens homeobox A7 (HOXA7), mRNA [NM_006896]
A_33_P3393170	-2.04926	-2.0404	CAPN5	Homo sapiens calpain 5 (CAPN5), mRNA [NM_004055]
A_33_P3741022	-2.00544	-2.07384	FLJ26484	Homo sapiens hypothetical LOC400619 (FLJ26484), non-coding RNA [NR_033876]
A_23_P384044	-2.67221	-3.15072	CNIH3	Homo sapiens cornichon homolog 3 (Drosophila) (CNIH3), mRNA [NM_152495]
A_33_P3264662	-2.16881	-2.98464	CYP27C1	Homo sapiens cytochrome P450, family 27, subfamily C, polypeptide 1 (CYP27C1), mRNA [NM_001001665]
