# Supplementary material for: MiR-376c Down-Regulation Accelerates EGF-Dependent Migration by Targeting GRB2 in the HuCCT1 Human Intrahepatic Cholangiocarcinoma Cell Line
Source: PLoS One. 2013 Jul 26;8(7):e69496. doi: 10.1371/journal.pone.0069496 (PMC3724868; doi:10.1371/journal.pone.0069496)
Supplement: Table S2 — Genes upregulated by Pre-miR-376c and siGRB2-2. (XLS) [file pone.0069496.s003.xls]

## Sheet: Ven-downdown.txt
Table S2. Genes upregulated by Pre-miR-376c and siGRB2-2.
ProbeName	Fold change [miRNA] vs [Control]	Fold change [siRNA] vs [Control]	GeneSymbol	Description
A_23_P215913	2.44639	2.05958	CLU	Homo sapiens clusterin (CLU), transcript variant 2, mRNA [NM_203339]
A_33_P3369667	2.99184	2.43264	LOC100288549	PREDICTED: Homo sapiens hypothetical LOC100288549 (LOC100288549), partial miscRNA [XR_110595]
A_23_P371682	4.25326	3.71593	GPC6	Homo sapiens glypican 6 (GPC6), mRNA [NM_005708]
A_23_P168339	36.3504	24.2597	MAS1	Homo sapiens MAS1 oncogene (MAS1), mRNA [NM_002377]
A_33_P3287507	16.9196	30.0171	−	Homo sapiens cDNA, FLJ17721. [AK310679]
A_33_P3276107	9.03485	5.87914	−	−
A_33_P3368445	16.7673	9.27598	−	−
A_33_P3405504	4.45268	6.07241	−	−
A_33_P3293466	2.42323	3.01643	−	−
A_33_P3310172	8.26319	12.9895	DGKB	Homo sapiens diacylglycerol kinase, beta 90kDa (DGKB), transcript variant 2, mRNA [NM_145695]
A_33_P3336562	5.84273	4.36215	−	−
A_23_P25030	2.78216	2.9228	HSD17B6	Homo sapiens hydroxysteroid (17-beta) dehydrogenase 6 homolog (mouse) (HSD17B6), mRNA [NM_003725]
A_23_P257355	11.8661	4.9256	OTC	Homo sapiens ornithine carbamoyltransferase (OTC), nuclear gene encoding mitochondrial protein, mRNA [NM_000531]
A_23_P377629	8.72671	12.7263	FAM75C2	Homo sapiens family with sequence similarity 75, member C2 (FAM75C2), mRNA [NM_001166137]
A_23_P90497	3.00589	2.25363	LILRA4	Homo sapiens leukocyte immunoglobulin-like receptor, subfamily A (with TM domain), member 4 (LILRA4), mRNA [NM_012276]
A_23_P130359	3.33271	3.76721	ARHGAP28	Homo sapiens Rho GTPase activating protein 28 (ARHGAP28), mRNA [NM_001010000]
A_33_P3262431	12.0056	14.9655	KREMEN1	Homo sapiens kringle containing transmembrane protein 1 (KREMEN1), transcript variant 2, mRNA [NM_032045]
A_33_P3345836	83.3086	10.6614		Homo sapiens mRNA; cDNA DKFZp667F0711 (from clone DKFZp667F0711). [AL713753]
A_33_P3332252	2.19269	3.83682	TUBAL3	Homo sapiens tubulin, alpha-like 3 (TUBAL3), transcript variant 1, mRNA [NM_024803]
A_33_P3313710	9.11002	8.68861	LOC100130255	PREDICTED: Homo sapiens hypothetical protein LOC100130255 (LOC100130255), mRNA [XM_001721023]
A_33_P3331391	74.4287	5.37453		PREDICTED: Homo sapiens hypothetical protein LOC643368 (LOC643368), mRNA [XM_003119624]
A_23_P81760	2.85494	2.4125	QKI	Homo sapiens quaking homolog, KH domain RNA binding (mouse) (QKI), transcript variant 1, mRNA [NM_006775]
A_33_P3368159	2.79417	6.2095	SLA2	Homo sapiens Src-like-adaptor 2 (SLA2), transcript variant 1, mRNA [NM_032214]
A_33_P3283709	3.59366	2.86649	−	GB
A_32_P176018	5.32299	2.26808	ACTL8	Homo sapiens actin-like 8 (ACTL8), mRNA [NM_030812]
A_33_P3317058	10.2578	8.71258	STAG3	Homo sapiens stromal antigen 3 (STAG3), mRNA [NM_012447]
A_23_P251486	8.72658	31.8475	COLEC10	Homo sapiens collectin sub-family member 10 (C-type lectin) (COLEC10), mRNA [NM_006438]
A_24_P172481	2.55425	3.77083	TRIM22	Homo sapiens tripartite motif containing 22 (TRIM22), transcript variant 1, mRNA [NM_006074]
A_33_P3229239	3.05824	3.45491	HIST2H2BF	Homo sapiens histone cluster 2, H2bf (HIST2H2BF), transcript variant 1, mRNA [NM_001024599]
A_33_P3423185	8.94866	3.00337	DPF3	Homo sapiens cDNA FLJ14079 fis, clone HEMBB1002134, weakly similar to ZINC-FINGER PROTEIN NEURO-D4. [AK024141]
A_33_P3282390	2.78665	2.39785	GRM4	Homo sapiens glutamate receptor, metabotropic 4 (GRM4), mRNA [NM_000841]
A_33_P3857239	2.78594	5.08689	KRT42P	Homo sapiens keratin 42 pseudogene (KRT42P), non-coding RNA [NR_033415]
A_33_P3221989	30.4525	19.4953	CACNB4	Homo sapiens calcium channel, voltage-dependent, beta 4 subunit (CACNB4), transcript variant 1, mRNA [NM_001005747]
A_33_P3277183	10.2968	10.2395	−	SCO-spondin homolog (Bos taurus) [Source:HGNC Symbol;Acc:21998] [ENST00000475488]
A_33_P3283490	3.06622	3.65124	−	−
A_33_P3343962	2.21319	5.26065	LOC100130373	Homo sapiens cDNA FLJ33601 fis, clone BRAMY2013975. [AK090920]
A_33_P3249229	4.23734	13.7602	OR3A4	Homo sapiens olfactory receptor, family 3, subfamily A, member 4 (OR3A4), non-coding RNA [NR_024128]
A_23_P403886	2.77415	3.22468	GLYAT	Homo sapiens glycine-N-acyltransferase (GLYAT), nuclear gene encoding mitochondrial protein, transcript variant 2, mRNA [NM_005838]
A_23_P424617	4.82844	6.80631	PKHD1	Homo sapiens polycystic kidney and hepatic disease 1 (autosomal recessive) (PKHD1), transcript variant 2, mRNA [NM_170724]
A_33_P3406962	2.26424	19.2709	GATA4	GATA binding protein 4 [Source:HGNC Symbol;Acc:4173] [ENST00000532977]
A_33_P3587611	2.67252	2.83712	RPL36AP33	Homo sapiens cDNA clone MGC:23914 IMAGE:4769647, complete cds. [BC020828]
A_23_P93213	2.56542	11.5768	SLC22A7	Homo sapiens solute carrier family 22 (organic anion transporter), member 7 (SLC22A7), transcript variant 2, mRNA [NM_153320]
A_33_P3228985	6.51251	3.97798	LOC100132396	Homo sapiens zinc finger protein 705D-like (LOC100132396), mRNA [NM_001193630]
A_33_P3215676	2.69021	5.62723	MANSC4	Homo sapiens MANSC domain containing 4 (MANSC4), mRNA [NM_001146221]
