# Supplementary material for: MiR-376c Down-Regulation Accelerates EGF-Dependent Migration by Targeting GRB2 in the HuCCT1 Human Intrahepatic Cholangiocarcinoma Cell Line
Source: PLoS One. 2013 Jul 26;8(7):e69496. doi: 10.1371/journal.pone.0069496 (PMC3724868; doi:10.1371/journal.pone.0069496)
Supplement: Table S3 — Molecular and cellular functions of downregulated genes associated with cellular movement in Ingenuity's Knowledge Base. (XLS) [file pone.0069496.s004.xls]

## Sheet: Cellularmovement-onlydown.txt
Table S3. Molecular and cellular functions of downregulated genes associated with cellular movement.
Category	Functions Annotation	p-Value	Molecules	# Molecules
Cellular Movement	release of cells	0.000634	IL1B,MMP9	2
	beat of ventricular myocytes	0.00164	IL1B	1
	release of progenitor cells	0.00164	MMP9	1
	recruitment of neutrophils	0.00176	IL1B,MMP9,XDH	3
	delay in initiation of infiltration by cells	0.00328	MMP9	1
	emigration of endothelial cells	0.00328	IL1B	1
	invasion of hepatic stellate cells	0.00328	XDH	1
	degradation of basement membrane	0.00654	MMP9	1
	intravasation of cells	0.00654	MMP9	1
	transmigration of phagocytes	0.00749	IL1B,MMP9	2
	recruitment of macrophages	0.00767	IL1B,MMP9	2
	chemoattraction of fibroblasts	0.0098	IL1B	1
	arrest in cell rolling of eosinophils	0.0114	IL1B	1
	chemotaxis of mammary tumor cells	0.0114	HOXA7	1
	invasion of glioma cells	0.0114	MMP9	1
	invasion of skin cell lines	0.0114	MMP9	1
	migration of neutrophils	0.0119	IL1B,MMP9	2
	invasion of macrophages	0.013	IL1B	1
	migration of megakaryocytes	0.013	MMP9	1
	migration of smooth muscle cells	0.0153	IL1B,MMP9	2
	attraction of macrophages	0.0179	IL1B	1
	infiltration by dendritic cells	0.0179	IL1B	1
	invasion of bone cancer cell lines	0.0179	MMP9	1
	invasion of endocrine cell lines	0.0179	MMP9	1
	migration of astrocytes	0.0179	MMP9	1
	attraction of monocytes	0.0195	IL1B	1
